# Supplementary material for: Genome-wide identification and comparative analysis of diacylglycerol kinase (DGK) gene family and their expression profiling in Brassica napus under abiotic stress
Source: BMC Plant Biol. 2020 Oct 15;20:473. doi: 10.1186/s12870-020-02691-y (PMC7559766; doi:10.1186/s12870-020-02691-y)
Supplement: Supplementary file 8 — Additional file 8: Table S1. Identification of DGKs in B. napus and its diploid progenitors with their physico-chemical and bio-chemical properties (ER: Endoplasmic reticulum; Nucl: Nucleus; Pero: Peroxisome; Mito: Mitochondria; Chlo: Chloroplast; Cyto: Cytoplasm); Table S2. The Ka/Ks values and MYA for duplicated DGK gene pairs; Table S3. The detailed information of cis-acting analysis among DGKs in B. napus, B. oleracea, and B. rapa; Table S4. B. napus ZS11 tissues and organs in this study; Table S5. The FPKM values of DGK genes in B. napus by RNA-Seq analysis; Table S6. The FPKM values of DGK genes in B. rapa and B. oleracea by RNA-Seq analysis; Table S7. The FPKM values of DGK genes in B. napus by RNA-Seq analysis under metal ion stress; Table S8. Primers used to amplify the BnaDGK genes and reference genes using qRT-PCR. [file 12870_2020_2691_MOESM8_ESM.xlsx]

## Sheet: Table S1
Table S1. Identification of DGKs in B. napus and its diploid progenitors with their physico-chemical and bio-chemical properties
Gene name	Gene ID	Chr Poisition	Exon no.	CDS (bp)	aa length	pI	MW (Kda)	Subcellular location	Duplicaiton pattern
BnaDGK1-1	BnaC02g01400D	chrC02:564593-568594	9	1848	615	6.04	68.0186	ER	Segmental
BnaDGK1-2	BnaC03g03330D	chrC03:1603238-1607209	7	2163	720	6.09	78.8342	Nucl	Segmental
BnaDGK1-3	BnaAnng06320D	chrAnn:6233869-6237695	9	1854	617	6.21	68.287	ER	Segmental
BnaDGK1-4	BnaA03g02290D	chrA03:1050563-1054401	9	1854	617	6.08	68.0484	ER	Segmental
BnaDGK2-1	BnaC03g50590D	chrC03:35063119-35065801	7	1383	460	8.61	51.164	Nucl	Segmental
BnaDGK2-2	BnaC02g42690D	chrC02:45192282-45196242	7	2142	713	8.49	79.1102	ER	Segmental
BnaDGK2-3	BnaA06g22880D	chrA06:16021031-16024591	7	2145	714	8.61	79.3005	ER	Segmental
BnaDGK3-1	BnaA09g09730D	chrA09:4916037-4918702	11	1440	479	6.33	52.8859	Pero	Segmental
BnaDGK3-2	BnaC09g51050D	chrC09:155109-157967	11	1440	479	6.1	52.977	Pero	Segmental
BnaDGK3-3	BnaC07g03080D	chrC07:4013648-4017079	10	1449	482	6.68	53.12	Mito	Segmental
BnaDGK3-4	BnaA07g01550D	chrA07:1225195-1228518	10	1449	482	6.55	53.146	Pero	Segmental
BnaDGK4-1	BnaC03g71550D	chrC03:203724-205708	9	1353	450	8.93	49.9295	Chlo	Dispersed
BnaDGK4-2	BnaA03g10150D	chrA03:4546495-4549027	10	1449	482	8.33	53.5925	Chlo	Segmental
BnaDGK5-1	BnaC08g36120D	chrC08:33571926-33575617	13	1476	491	6.58	55.3379	Pero	Segmental
BnaDGK5-2	BnaA09g43530D	chrA09:30129887-30133095	13	1485	494	6.56	55.6502	Pero	Segmental
BnaDGK5-3	BnaC09g10500D	chrC09:7097868-7100748	11	1470	489	5.89	54.9222	Pero	Segmental
BnaDGK5-4	BnaA09g10340D	chrA09:5277397-5280186	11	1470	489	5.88	54.9633	Pero	Segmental
BnaDGK6-1	BnaA03g49040D	chrA03:25226020-25228933	13	1380	459	7.99	51.3727	Cyto	Segmental
BnaDGK6-2	BnaC07g50560D	chrC07:2616810-2620179	15	1488	495	8.59	55.7328	Cyto	Segmental
BnaDGK7-1	BnaA01g06700D	chrA01:3112352-3115459	10	1476	491	7.21	54.4825	Pero	Segmental
BnaDGK7-2	BnaC01g08060D	chrC01:4268163-4271261	10	1473	490	7.22	54.4555	Pero	Segmental
BraDGK1-1	BraA02g002520.3C	chrA02:1270395-1273344	7	2175	724	6.25	79.2728	ER	Segmental
BraDGK1-2	BraA03g003240.3C	chrA03:1435549-1438243	7	2178	725	6.25	79.1013	ER	Segmental
BraDGK2-1	BraA06g027200.3C	chrA06:19053477-19056483	7	2145	714	8.61	79.3005	ER	Segmental
BraDGK3-1	BraA09g011570.3C	chrA09:6747953-6750503	11	1518	505	6.1	52.9109	Pero	Segmental
BraDGK3-2	BraA07g001990.3C	chrA07:1465260-1468141	10	1449	482	6.71	53.118	Pero	Segmental
BraDGK4-1	BraA03g012300.3C	chrA03:5255417-5257952	10	1422	473	8.05	53.6416	Chlo	Segmental
BraDGK5-1	BraA09g055950.3C	chrA09:40232434-40235216	12	1452	483	6.06	54.1745	Pero	Segmental
BraDGK5-2	BraA09g012380.3C	chrA09:7272453-7275262	11	1470	489	5.95	55.0063	Pero	Segmental
BraDGK6-1	BraA03g054200.3C	chrA03:28111186-28113982	13	1380	459	7.99	51.3727	Cyto	Segmental
BraDGK7-1	BraA01g007390.3C	chrA01:3545120-3547770	10	1476	491	7.21	54.4825	Pero	Segmental
BolDGK1-1	Bol024562	chrC02:2323533-2326559	7	2175	724	6.25	79.3939	ER	Segmental
BolDGK1-2	Bol008838	chrC03:1498469-1501194	7	2163	720	6.09	78.8342	Nucl	Segmental
BolDGK2-1	Bol020747	Sccaffold121_P2:716392-719384	7	2142	713	8.49	79.1372	ER	Segmental
BolDGK2-2	Bol003059	Sccaffold365:82862-86119	7	2127	708	8.66	78.811	Nucl	Segmental
BolDGK3-1	Bol002185	Sccaffold399:10545-13197	11	1440	479	6.1	52.977	Pero	Segmental
BolDGK3-2	Bol041540	chrC07:9811536-9814581	10	1449	482	6.68	53.12	Mito	Segmental
BolDGK4-1	Bol026021	chrC03:5805635-5808613	10	1449	482	8.33	53.6244	Chlo	Segmental
BolDGK5-1	Bol045888	chrC08:35930649-35933670	12	1452	483	6.06	54.3127	Pero	Segmental
BolDGK5-2	Bol029743	Sccaffold64:1002664-1006266	11	1470	489	5.89	54.9042	Pero	Segmental
BolDGK6-1	Bol042375	chrC07:44628803-44631699	13	1461	486	8.01	54.1781	Cyto	Segmental
BolDGK7-1	Bol020992	chrC01:4298534-4301177	10	1473	490	7.23	54.4535	Pero	Segmental
(ER: Endoplasmic reticulum; Nucl: Nucleus; Pero: Peroxisome; Mito: Mitochondria; Chlo: Chloroplast; Cyto: Cytoplasm)

## Sheet: Table S2
Table S2. The Ka/Ks values and MYA for duplicated DGK gene pairs
Collinear pairs	Collinear chromosomes	Ka	Ks	Ka/Ks	MYA
AtDGK2 & BnaDGK2-1	AT5 & BnaC03	0.0318585	0.374246	0.0851271	12.4749
AtDGK2 & BnaDGK2-2	AT5 & BnaC02	0.040623	0.368098	0.110359	12.2699
AtDGK2 & BnaDGK2-3	AT5 & BnaA06	0.0385483	0.425919	0.0905062	14.1973
AtDGK4 & BnaDGK4-2	AT5 & BnaA03	0.0395478	0.430951	0.0917686	14.365
AtDGK5 & BnaDGK5-1	AT2 & BnaC08	0.0550662	0.363231	0.151601	12.1077
AtDGK5 & BnaDGK5-2	AT2 & BnaA09	0.0532749	0.397847	0.133908	13.2616
AtDGK6 & BnaDGK6-1	AT4 & BnaA03	0.117346	0.435981	0.269153	14.5327
AtDGK7 & BnaDGK7-1	AT4 & BnaA01	0.0423939	0.471186	0.0899728	15.7062
AtDGK7 & BnaDGK7-2	AT4 & BnaC01	0.0465114	0.502481	0.0925635	16.7494
AtDGK1 & BolDGK1-1	AT5 & BolC02	0.0355533	0.422217	0.0842062	14.0739
AtDGK2 & BolDGK2-1	AT5 & Scaffold121_P2	0.0399965	0.36768	0.108781	12.256
AtDGK3 & BolDGK3-2	AT2 & BolC07	0.0470444	0.49544	0.0949549	16.5147
AtDGK4 & BolDGK4-1	AT5 & BolC03	0.0409209	0.422262	0.0969089	14.0754
AtDGK6 & BolDGK6-1	AT4 & BolC07	0.111173	0.420345	0.26448	14.0115
AtDGK7 & BolDGK7-1	AT4 & BolC01	0.0460847	0.497355	0.0926594	16.5785
AtDGK1 & BraDGK1-1	AT5 & BraA02	0.0356883	0.463296	0.0770314	15.4432
AtDGK1 & BraDGK1-2	AT5 & BraA03	0.0448145	0.39576	0.113237	13.192
AtDGK2 & BraDGK2-1	AT5 & BraA06	0.0385524	0.422043	0.0913473	14.0681
AtDGK3 & BraDGK3-2	AT2 & BraA07	0.0445923	0.501492	0.0889194	16.7164
AtDGK4 & BraDGK4-1	AT5 & BraA03	0.0404918	0.442	0.0916104	14.7333
AtDGK6 & BraDGK6-1	AT4 & BraA03	0.117346	0.42992	0.272948	14.3307
AtDGK7 & BraDGK7-1	AT4 & BraA01	0.0423939	0.471186	0.0899728	15.7062
BnaDGK1-3 & BnaDGK1-1	BnaAnn & BnaC02	0.00176408	0.174949	0.0100834	5.83162
BnaDGK1-4 & BnaDGK1-2	BnaA03 & BnaC03	0.00849666	0.126136	0.0673612	4.20453
BnaDGK2-3 & BnaDGK2-1	BnaA06 & BnaC03	0.00561251	0.108471	0.0517418	3.6157
BnaDGK5-2 & BnaDGK5-1	BnaA09 & BnaC08	0.00798141	0.0742794	0.107451	2.47598
BnaDGK5-4 & BnaDGK5-3	BnaA09 & BnaC09	0.00622439	0.0779389	0.0798624	2.59796
BnaDGK7-1 & BnaDGK7-2	BnaA01 & BnaC01	0.00888517	0.128858	0.0689533	4.29527
BnaDGK1-1 & BolDGK1-1	BnaC02 & BolC02	0	0.00235757	NA	0.0785855
BnaDGK1-2 & BolDGK1-2	BnaC03 & BolC03	0	0.00200523	0	0.066841
BnaDGK1-3 & BolDGK1-1	BnaAnn_random & BolC02	0.000702658	0.173012	0.00406133	5.76707
BnaDGK2-1 & BolDGK2-2	BnaC03 & Scaffold365	0	0	NA	0
BnaDGK2-2 & BolDGK2-1	BnaC02 & Scaffold121_P2	0.000602224	0.0342558	0.0175802	1.14186
BnaDGK2-3 & BolDGK2-2	BnaA06 & Scaffold365	0.00425718	0.128249	0.0331947	4.27497
BnaDGK3-3 & BolDGK3-2	BnaC07 & BolC07	0	0.00297367	0	0.0991223
BnaDGK4-2 & BolDGK4-1	BnaA03 & BolC03	0.00361213	0.0523908	0.0689458	1.74636
BnaDGK5-1 & BolDGK5-1	BnaC08 & BolC08	0.0180004	0.0564826	0.318689	1.88275
BnaDGK5-2 & BolDGK5-1	BnaA09 & BolC08	0.0114514	0.103513	0.110628	3.45043
BnaDGK5-3 & BolDGK5-2	BnaC09 & Scaffold064	0.000886624	0.024017	0.0369165	0.800567
BnaDGK5-4 & BolDGK5-2	BnaA09 & Scaffold064	0.00533428	0.0811108	0.0657654	2.70369
BnaDGK6-1 & BolDGK6-1	BnaA03 & BolC07	0.013498	0.0506179	0.266665	1.68726
BnaDGK7-1 & BolDGK7-1	BnaA01 & BolC01	0.00889336	0.124934	0.0711843	4.16447
BnaDGK7-2 & BolDGK7-1	BnaC01 & BolC01	0.00353621	0.00298053	1.18644	0.099351
BnaDGK1-1 & BraDGK1-1	BnaC02 & BraA02	0.000705024	0.130449	0.00540458	4.3483
BnaDGK1-2 & BraDGK1-2	BnaC03 & BraA03	0.0133803	0.140016	0.0955628	4.6672
BnaDGK1-3 & BraDGK1-1	BnaAnn & BraA02	0.00140647	0.0788256	0.0178428	2.62752
BnaDGK1-4 & BraDGK1-2	BnaA03 & BraA03	0.000704561	0.00232373	0.303203	0.0774577
BnaDGK2-1 & BraDGK2-1	BnaC03 & BraA06	0.00561341	0.119779	0.0468649	3.99263
BnaDGK2-3 & BraDGK2-1	BnaA06 & BraA06	0	0.0105481	0	0.351603
BnaDGK3-1 & BraDGK3-1	BnaA09 & BraA09	0.00362597	0.0339728	0.106732	1.13243
BnaDGK3-3 & BraDGK3-2	BnaC07 & BraA07	0.00451602	0.12631	0.0357535	4.21033
BnaDGK4-2 & BraDGK4-1	BnaA03 & BraA03	0.0027062	0.0366561	0.0738266	1.22187
BnaDGK5-1 & BraDGK5-1	BnaC08 & BraA09	0.0180748	0.0764653	0.236379	2.54884
BnaDGK5-2 & BraDGK5-1	BnaA09 & BraA09	0.0114986	0.0571899	0.20106	1.90633
BnaDGK5-3 & BraDGK5-2	BnaC09 & BraA09	0.00845768	0.0698362	0.121107	2.32787
BnaDGK5-4 & BraDGK5-2	BnaA09 & BraA09	0.00399344	0.0349094	0.114395	1.16365
BnaDGK6-1 & BraDGK6-1	BnaA03 & BraA03	0	0.00322811	0	0.107604
BnaDGK7-1 & BraDGK7-1	BnaA01 & BraA01	0	0	NA	0
BnaDGK7-2 & BraDGK7-1	BnaC01 & BraA01	0.00888517	0.128858	0.0689533	4.29527
BraDGK1-1 & BraDGK1-2	BraA02 & BraA03	0.030259	0.330741	0.0914885	11.0247
BraDGK1-1 & BolDGK1-1	BraA02 & BolC02	0.00580113	0.119942	0.0483661	3.99807
BraDGK1-2 & BolDGK1-2	BraA03 & BolC03	0.0133803	0.137615	0.0972304	4.58717
BraDGK2-1 & BolDGK2-2	BraA06 & Scaffold365	0.00425763	0.135725	0.0313695	4.52417
BraDGK3-2 & BolDGK3-2	BraA07 & BolC07	0.00451602	0.129846	0.0347799	4.3282
BolDGK4-1 & BolDGK4-1	BraA03 & BolC03	0.00451718	0.0620617	0.0727853	2.06872
BraDGK5-1 & BolDGK5-1	BraA09 & BolC08	0.00361203	0.082469	0.0437986	2.74897
BraDGK5-2 & BolDGK5-2	BraA09 & Scaffold064	0.0075661	0.0729881	0.103662	2.43294
BraDGK6-1 & BolDGK6-1	BraA03 & BolC07	0.013498	0.047135	0.286369	1.57117
BraDGK7-1 & BolDGK7-1	BraA01 & BolC01	0.00889336	0.124934	0.0711843	4.16447

## Sheet: Table S3
Table S3. The detailed information of cis-acting analysis among DGKs in B. napus, B. oleracea, and B. rapa.
Category	Cis-acting element	Sequence	Annotation
abiotic and biotic stresses	MYB	CAACCA	related to plant stress response
	MYC	CATGTG	related to plant stress response
	TC-rich repeats	GTTTTCTTAC	cis-acting element involved in defense and stress responsiveness
	DRE core	GCCGAC	cis-acting element involved in drought
	MBS	CAACTG	MYB binding site involved in drought-inducibility
	STRE	AGGGG	cis-acting element involved in heat stress
	W box	TTGACC	pathogen responsive element
	WUN-motif	AAATTACT	wound-responsive element
	LTR	CCGAAA	cis-acting element involved in low temperature responsiveness
phytohormone responses	ABRE	ACGTG	cis-acting element involved in the abscisic acid responsiveness
	CGTCA-motif	CGTCA	cis-acting regulatory element involved in the MeJA-responsiveness
	TGACG-motif	TGACG	cis-acting regulatory element involved in the MeJA-responsiveness
	GARE-motif	TCTGTTG	gibberellin-responsive element
	P-box	CCTTTTG	gibberellin-responsive element
	TATC-box	TATCCCA	cis-acting element involved in gibberellin-responsiveness
	ERE	ATTTTAAA	cis-acting element involved inethylene-responsive element
	TCA-element	TCAGAAGAGG	cis-acting element involved in salicylic acid responsiveness
	TGA-element	AACGAC	auxin-responsive element
	AuxRR-core	GGTCCAT	cis-acting regulatory element involved in auxin responsiveness
light responslveness	G-box	CACGTC	cis-acting regulatory element involved in light responsiveness
	AT1-motif	AATTATTTTTTATT	part of a light responsive module
	MRE	AACCTAA	MYB binding site involved in light responsiveness
	Box 4	ATTAAT	part of a conserved DNA module involved in light responsiveness
	TCT-motif	TCTTAC	part of a light responsive element
	GT1-motif	GGTTAAT	light responsive element
	AE-box	AGAAACAA	part of a module for light response
	chs-CMA1a	TTACTTAA	part of a light responsive element
	GATA-motif	AAGATAAGATT	part of a light responsive element
	ACE	GACACGTATG	cis-acting element involved in light responsiveness
	TCCC-motif	TCTCCCT	part of a light responsive element
	AAAC-motif	CAATCAAAACCT	light responsive element
	GA-motif	ATAGATAA	part of a light responsive element
	chs-CMA2a	TCACTTGA	part of a light responsive element
	Sp1	GGGCGG	light responsive element
	3-AF1 binding site	TAAGAGAGGAA	light responsive element
	I-box	gGATAAGGTG	part of a light responsive element
	L-box	ATCCCACCTAC	part of a light responsive element
	ATC-motif	AGTAATCT	part of a conserved DNA module involved in light responsiveness
	Box II	TGGTAATAA	part of a light responsive element
	LS7	CAGATTTATTTTTA	part of a light responsive element
	ATCT-motif	AATCTAATCC	part of a conserved DNA module involved in light responsiveness
	LAMP-element	CTTTATCA	part of a light responsive element
	Gap-box	CAAATGAA(A/G)A	part of a light responsive element
plant development and growth	ARE	AAACCA	cis-acting regulatory element essential for the anaerobic induction
	CAT-box	GCCACT	cis-acting regulatory element related to meristem expression
	as-1	TGACG	cis-acting regulatory element involved in the root-specific expression
	O2-site	GATGACATGG	cis-acting regulatory element involved in zein metabolism regulation
	GCN4_motif	TGAGTCA	cis-regulatory element involved in endosperm expression
	RY-element	CATGCATG	cis-acting regulatory element involved in seed-specific regulation
	circadian	CAAAGATATC	cis-acting regulatory element involved in circadian control
	MBSI	TTTTTACGGTTA	MYB binding site involved in flavonoid biosynthetic genes regulation
	AACA_motif	TAACAAACTCCA	involved in endosperm-specific negative expression
	HD-Zip 1	CAAT(A/T)ATTG	element involved in differentiation of the palisade mesophyll cells
	MSA-like	(T/C)C(T/C)AACGG(T/C)(T/C)A	cis-acting element involved in cell cycle regulation
	OCT	CGCGGATC	cis-acting regulatory element related to meristem specific activation
	GC-motif	CGCCGCGCA	enhancer-like element involved in anoxic specific inducibility

## Sheet: Table S4
Table S4. B. napus ZS11 tissues and organs
No.	Name	Stage	Tissue
1	Ro_48h	Seed germination	Root
2	Hy_48h	Seed germination	Hypocotyl
3	Co_48h	Seed germination	Cotyledon
4	Ro_s	Seed germination	Root
5	Ro_b	Seedling	Root
6	Ro_i	Bud	Root
7	Ro_f	Initial bloom	Root
8	St_i	Bud	Stem
9	St_f	Initial bloom	Stem
10	St_24d	Full bloom (24 days after flowering (DAF))	Stem
11	St_50d	Green pod (50 days after flowering (DAF))	Stem
12	LeY_f	Initial bloom	Young leaf
13	LeY_10d	Full bloom (10 days after flowering (DAF))	Young leaf
14	LeY_24d	Green pod (24 days after flowering (DAF))	Young leaf
15	LeO_f	Initial bloom	Mature leaf
16	LeO_10d	Full bloom (10 days after flowering (DAF))	Mature leaf
17	LeO_24d	Green pod (24 days after flowering (DAF))	Mature leaf
18	Pe_i	Initial bloom	Petal
19	Pi_i	Initial bloom	Pistil
20	Sta_i	Initial bloom	Stamen
21	Se_10d	10 days after flowering (DAF)	Seed
22	Se_20d	20 days after flowering (DAF)	Seed
23	Se_30d	30 days after flowering (DAF)	Seed
24	Se_40d	40 days after flowering (DAF)	Seed
25	Se_46d	46 days after flowering (DAF)	Seed
26	SP_10d	10 days after flowering (DAF)	Silique pericarp
27	SP_20d	20 days after flowering (DAF)	Silique pericarp
28	SP_30d	30 days after flowering (DAF)	Silique pericarp
29	SP_40d	40 days after flowering (DAF)	Silique pericarp
30	SP_46d	46 days after flowering (DAF)	Silique pericarp

## Sheet: Table S5
Table S5. The FPKM values of DGK genes in B. napus by RNA-Seq analysis.
Gene name	Ro_48h	Hy_48h	Co_48h	Ro_s	Ro_b	Ro_i	Ro_f	St_i	St_f	St_24d	St_50d	LeY_f	LeY_10d	LeY_24d	LeO_f	LeO_10d	LeO_24d	Pe_i	Pi_i	Sta_i	Se_10d	Se_21d	Se_30d	Se_40d	Se_46d	SP_10d	SP_21d	SP_30d	SP_40d	SP_46d
BnaDGK1-1	10.9252	10.6255	6.59248	10.1138	12.6156	11.7628	11.3218	12.6288	8.79601	9.55507	9.09986	5.86824	5.85131	5.6375	7.10184	6.76258	6.44237	8.24749	7.59757	11.6235	8.47401	8.13952	13.6412	24.6615	20.528	7.91214	5.17401	9.06484	7.73453	9.33527
BnaDGK1-2	10.9488	6.96645	5.29141	13.5879	10.4214	17.7063	12.0387	9.16539	6.73262	6.11265	11.8929	2.406	4.57529	5.42839	5.25099	7.65606	4.9405	2.96638	2.86823	5.65749	1.21558	8.05735	13.0063	22.7892	42.1912	4.15571	2.6005	5.96195	5.88581	5.13556
BnaDGK1-3	17.8851	13.4751	6.95078	10.7887	15.4172	15.8011	12.5135	13.76	8.95202	12.1533	11.9603	5.96291	6.93039	4.37282	8.07317	6.87337	7.96408	10.7146	6.8312	13.5389	7.87664	7.81458	13.9406	31.8265	24.4155	8.2559	5.84516	9.12218	11.7575	13.4171
BnaDGK1-4	5.34182	3.13911	1.61816	4.53382	6.33536	9.55998	6.2172	8.08206	5.30279	1.77438	0.87549	1.34075	1.8414	3.81704	1.56553	2.06614	1.87222	1.21531	1.59627	3.45648	2.20583	1.65416	2.99974	5.98589	6.36089	2.71014	0.990356	2.10129	3.42053	1.5954
BnaDGK2-1	1.64782	2.00026	0.887492	2.31083	1.28631	1.60445	2.13463	3.52354	2.43506	1.22543	0.305907	2.17615	1.62461	1.64957	2.58152	1.51098	1.51173	4.03275	1.37952	6.25488	1.56591	1.17271	1.69057	0.304961	0.517927	2.32732	1.83268	1.50211	0.752924	0.601745
BnaDGK2-2	4.07412	3.55461	3.36625	3.93231	2.63919	2.64692	2.68425	3.87392	2.61768	5.4315	4.85825	3.4602	4.82146	4.71331	4.87413	4.13518	6.39969	3.73854	3.00523	21.2175	2.54096	1.57449	1.94979	1.42555	4.18864	3.01722	2.90241	2.97634	5.46338	3.95097
BnaDGK2-3	3.33651	2.53796	2.0081	3.761	4.04515	4.05129	4.22811	5.28241	3.74387	4.53317	3.22071	3.88349	4.43186	3.66052	4.34255	4.8792	3.86333	5.17152	2.85553	10.6964	2.61917	2.6846	3.41299	2.57112	4.46992	3.29916	3.25883	2.77446	2.42342	4.32041
BnaDGK3-1	0.915916	1.64223	0.67421	1.71301	1.21241	1.4013	1.80116	0.720781	0.296464	0.430248	0.195147	0.938291	1.16317	2.3489	0.276143	0.468458	0.791272	0.342794	1.24517	1.04059	1.44344	1.10439	0.399401	0.043264	0	0.923273	0.700252	0.44335	0.657358	0.441811
BnaDGK3-2	2.27542	2.48568	1.54393	3.71055	1.63849	2.89564	1.94482	1.21065	1.78609	0.293669	1.01168	3.09156	2.52583	1.96189	1.03207	2.15085	1.04609	2.51353	3.62541	1.87681	5.37595	1.56126	0.813674	0	0.0427404	4.51731	1.51652	1.35467	3.18903	0.931314
BnaDGK3-3	19.4883	12.9461	7.11692	22.0363	14.5335	17.5199	14.1556	13.9685	8.78197	18.8471	14.5656	12.0434	19.1042	12.7984	14.9454	19.2533	18.9375	14.4339	9.04445	9.74958	16.1575	3.74889	9.75448	3.27506	0.357042	27.5003	14.476	20.0985	28.3748	18.4032
BnaDGK3-4	20.1028	20.5012	15.7936	27.7336	29.2595	42.5853	40.4832	34.4386	22.756	34.4747	21.539	11.5078	22.2671	15.8914	16.5455	23.1158	17.134	12.5676	12.5453	10.4634	13.6665	0.732074	1.21515	1.24814	0.122823	18.3197	12.379	18.4892	33.3743	17.9431
BnaDGK4-1	0.0530939	0.0245045	0	0.0367557	0	0	0	0.0482711	0	0	0	0	0	0	0.0360108	0	0	0	0.0367514	3.98803	0.0269264	0	0	0	0	0	0.0284334	0	0	0
BnaDGK4-2	0	0	0	0	0	0.0527715	0	0	0	0	0	0.050193	0.0783606	0	0.0297523	0	0	0.0386469	0.0671375	6.66847	0	0	0	0	0	0.0318811	0	0	0	0
BnaDGK5-1	23.6422	23.2931	49.1875	21.2408	20.7617	20.2097	21.8508	23.3576	22.5802	18.5558	16.4084	21.3192	25.6675	19.5234	20.5266	28.8946	15.5335	15.7107	19.7981	16.9002	24.2133	22.6926	24.233	22.9417	29.5718	20.2641	18.9824	22.9891	28.4184	61.2577
BnaDGK5-2	12.2536	8.44267	11.3829	9.67801	10.7073	11.2736	9.67764	12.698	10.0588	8.99065	5.33952	13.6447	16.9795	16.4455	9.10928	15.6712	9.66375	7.7644	6.57411	7.37993	13.5694	6.95993	8.60374	8.30931	5.47924	11.3944	9.53998	8.04129	8.05864	14.4496
BnaDGK5-3	1.27595	1.41569	1.84268	1.2229	0.75794	1.45522	1.30963	0.811138	0.377809	0.696299	0.562097	0.188248	0.542022	0.146971	0.841395	0.839745	0.58807	0.054217	0.131949	0.0459068	0.26868	0.487393	0.442199	0.663172	0.879444	0.160055	0.412378	0.524594	0.350843	1.02974
BnaDGK5-4	1.60307	1.90429	2.86962	2.2106	3.56342	2.17557	2.50368	1.58495	1.64066	1.38997	1.43931	0.126995	0.468685	0.292281	0.463043	0.641088	0.335438	0	0.541922	0.0454891	0.169593	0.355561	0.718007	0.346527	0.774234	0.062222	0.31341	0.127382	0.350944	1.6387
BnaDGK6-1	0.0536643	0.0970245	0	0.227085	0.102486	0.0201707	0.0481758	0	0	0	0	0	0	0.166188	0	0	0	0	0	0	6.17321	0.663207	0.505566	0.194204	0	0	0	0	0	0
BnaDGK6-2	0	0	0.0166149	0.109291	0.160031	0.254497	0.179508	0.223966	0.464404	0	0	0	0	0	0.0295126	0	0	0	0.311636	0	7.22614	1.4395	1.37821	0.855043	0.0397309	0.292932	0.167893	0	0	0
BnaDGK7-1	3.84324	8.82122	12.5386	0.747868	0.713643	0.971692	1.12292	1.35885	2.04786	4.91497	4.15296	12.2504	12.6778	11.7192	8.34212	9.60934	5.40954	0.724968	7.05455	0.602065	4.35645	3.87778	5.45742	2.21061	4.78078	16.7847	5.622	6.02843	7.33108	6.63028
BnaDGK7-2	0.853525	3.29908	4.12192	0.59633	0.0607906	0.183077	0.122402	0.623864	1.50911	1.58029	0.573205	4.74149	1.8171	11.0812	0.858119	1.01015	1.80996	0.477138	3.58245	0.687447	3.9327	6.61721	7.89661	1.40365	2.28009	13.2666	1.24762	1.1205	0.630595	0.868224

## Sheet: Table S6
Table S6. The FPKM values of DGK genes in B. rapa and B. oleracea by RNA-Seq analysis.
Gene name	Callus	Flower	Leaf	Root	Silique	Stem
BraDGK1-1	11.5742	15.8508	13.6701	16.4022	12.7071	27.4288
BraDGK1-2	0.793216	2.19062	5.60869	8.51366	2.59753	4.79678
BraDGK2-1	4.48734	5.59668	5.86331	9.81031	4.97233	12.6089
BraDGK3-1	0.628435	1.22913	2.05839	3.57984	2.31862	5.86489
BraDGK3-2	9.19764	16.4636	18.6078	39.0631	7.55271	31.2322
BraDGK4-1	0	0.902845	0	0	0	0
BraDGK5-1	14.394	17.7751	14.4931	59.535	23.5066	33.8289
BraDGK5-2	5.82031	0.1047	2.76692	8.80471	1.6717	9.82987
BraDGK6-1	0	0	0	0.650462	1.68016	0
BraDGK7-1	4.01306	11.1052	5.05954	3.52726	3.14176	2.24914
BolDGK1-1	30.2272	12.2198	11.1994	64.1274	13.1956	28.7479
BolDGK1-2	11.8935	5.56698	4.55818	30.3915	5.4911	8.67548
BolDGK2-1	4.84924	3.9166	3.5199	6.5167	3.00002	3.93547
BolDGK2-2	1.96852	2.38014	1.09068	4.7416	1.45967	1.41298
BolDGK3-1	2.46033	1.50671	3.52413	0.456766	2.85802	2.59613
BolDGK3-2	18.5045	6.58835	6.20397	22.6964	16.942	8.60001
BolDGK4-1	0	0.349382	0	0	0	0
BolDGK5-1	19.2982	13.8468	11.3338	53.2013	16.2108	11.7122
BolDGK5-2	0.79392	0.0983975	0.690325	5.69207	0.147352	0.199462
BolDGK6-1	0.165339	0	0	0	1.2355	0
BolDGK7-1	2.29589	1.81665	2.06711	0.446533	4.26452	1.69198

## Sheet: Table S7
Table S7. The FPKM values of DGK genes in B. napus by RNA-Seq analysis under metal ion stress.
Gene name	CK_P070	As_P070	CK_P087	As_P087	CK_P085	As_P085	Cd_P085	CK_P163	Cd_P163	CK_P155	Cd_P155
BnaDGK1-1	2.8613	3.5939	1.23	1.1206	3.7832	4.4737	5.0346	3.7882	7.5866	4.747	5.1852
BnaDGK1-2	5.506	3.143	0.22	0.058	0.1917	0	0	3.2365	2.0635	3.0114	2.9439
BnaDGK1-3	17.2186	16.2471	9.5519	10.0867	9.0758	8.0045	8.1505	14.6036	14.0196	12.9198	15.8387
BnaDGK1-4	4.7178	2.2001	10.6069	9.2743	11.888	8.5031	5.3214	3.2508	3.0305	2.635	4.2348
BnaDGK2-1	1.0362	1.3991	1.6436	1.2705	2.0135	1.1139	1.0836	1.3409	1.4808	0.4558	0.6258
BnaDGK2-2	4.591	4.0284	5.6269	3.7793	2.4618	2.7569	3.4107	0	0.7109	4.4142	6.1763
BnaDGK2-3	3.594	5.4612	1.8237	1.7261	5.3586	4.764	6.1715	4.3227	3.8923	2.8162	3.8044
BnaDGK3-1	2.1277	1.489	1.4684	2.5276	2.5098	1.783	2.6451	1.8673	2.5161	2.9912	2.9193
BnaDGK3-2	2.1277	1.9611	1.8722	1.0459	0.7406	0.107	0.4336	1.8673	2.115	1.678	1.6743
BnaDGK3-3	17.7341	13.137	15.3957	17.8431	11.5716	13.3604	13.4021	9.3107	14.0606	15.7696	18.8578
BnaDGK3-4	24.0093	17.2875	24.9542	24.2527	13.4933	9.6748	10.0839	12.6382	22.323	27.1528	24.0202
BnaDGK4-1	0.0365	0	0	0.0928	0.1752	0.038	0	0	0	0	0
BnaDGK4-2	0	0.1444	0	0.3898	0	0	0.2155	0	0	0	0
BnaDGK5-1	15.8027	20.0183	14.935	17.6867	10.1557	17.3604	13.6223	13.632	12.665	13.1323	19.3086
BnaDGK5-2	6.4558	7.994	7.6892	13.565	11.9294	12.7944	15.2637	8.3357	10.0423	2.936	5.5785
BnaDGK5-3	0.0672	0.1779	0	0.2561	2.7004	3.4932	2.9735	0.6308	0.5358	0.0715	0.4626
BnaDGK5-4	0.5715	0.8182	0.036	0.3415	0.2821	1.6768	1.4867	0.6938	1.6074	0	0.0421
BnaDGK7-1	6.7295	6.0232	4.5844	8.4182	2.6894	7.3756	3.7229	5.434	7.6488	2.3133	4.0628
BnaDGK7-2	2.1806	2.8402	0.8254	2.6414	1.3273	1.9871	1.1446	1.8884	2.3171	1.3551	2.8539

## Sheet: Table S8
Table S8. Primers used to amplify the BnaDGK genes and reference genes using qRT-PCR
Gene name	Gene ID	Primer-F	Primer-R
BnaDGK1-1	BnaC02g01400D	GGGAGCTTCACTCTATATCTCG	CTGCTGCTCCACATATAGTACA
BnaDGK1-2	BnaC03g03330D	CTTGCGGGTTCATCTTCAC	AACGCGACTCTGTATCCCG
BnaDGK1-3	BnaAnng06320D	ATTCTCACCATAGCCTACACTG	GACATCGACTTCAAGCATACAC
BnaDGK1-4	BnaA03g02290D	CTCGCGGGTTCATCTTCAC	ACGGGATACAGAGTCGCGCT
BnaDGK2-1	BnaC03g50590D	GTTAAGAAACTACGCAGAGAC	GGCCTCCACTCTTAGCATTAA
BnaDGK2-2	BnaC02g42690D	GACTGGATCATTCGGGCTTC	GCCGTAATCGTCAGTCCACT
BnaDGK2-3	BnaA06g22880D	CCGGTGTTCTGTATGTGGCGTAG	CACCACAGGGTTCATCACAAT
BnaDGK3-1	BnaA09g09730D	GCAGAGCAAGGTTGAGGGT	CTCCTAGAGGGATCATTTC
BnaDGK3-2	BnaC09g51050D	AGAGCAGGTGTTTGATCTTA	CTCCTCCTGCAACCATAATC
BnaDGK3-3	BnaC07g03080D	TCTCCGTTTAGCCATGCGCG	CTTTAAGCACCGGACCATGCC
BnaDGK3-4	BnaA07g01550D	AGTATTTACGTTTGGTCATGCG	GTTGAAGCCTCTCTTTAAGCAC
BnaDGK4-1	BnaC03g71550D	CACAAATGATCCGGGTTTAAGG	GCTCTTACACTTTTGGGAACTG
BnaDGK4-2	BnaA03g10150D	TAAGATATGGTTTGGGATGCT	TCGCAGACTTCCACGCAAATG
BnaDGK5-1	BnaC08g36120D	TCGGTACAGGAAACAACCTTC	ATGTGTGGCAACCTTCCCTAT
BnaDGK5-2	BnaA09g43530D	TGGGCACAGGAAACAACCTTC	ATGTGTGGTAACCTTCCCTGT
BnaDGK5-3	BnaC09g10500D	CACTGACCATCGCTCCACCTG	TCTGCGGAGCACCTTGTCCG
BnaDGK5-4	BnaA09g10340D	AACTGTGATGGTAGAGCTTTCA	ATCATACTCTTCTGCCGAATCC
BnaDGK6-1	BnaA03g49040D	GTTTTGTGCCTCTCTTCTTCAC	GGAAGATTCAAACATACGACGG
BnaDGK6-2	BnaC07g50560D	CTTTCATATCCCTCCAGACACA	TATTTTTCAATGCTCGCCTGTG
BnaDGK7-1	BnaA01g06700D	GCTACGGAGGAGTTAGCTCCT	TAGTCTCCAAACACGCCAAAC
BnaDGK7-2	BnaC01g08060D	GAGGAGTTAGCTCATCATGC	CGTACCTTACAAATTCATGTG
